# Supplementary material for: Prevalence and Risk Factors of Asthma in Children and Adolescents in Rabigh, Western Saudi Arabia
Source: Children (Basel). 2023 Jan 30;10(2):247. doi: 10.3390/children10020247 (PMC9954887; doi:10.3390/children10020247)
Supplement: Supplementary file 1 [file children-10-00247-s001.zip]

Archive with 1 entries (1 files):
- children-2146649-supplementary.pdf
